# Supplementary material for: VIDIIA Hunter: a low-cost, smartphone connected, artificial intelligence-assisted COVID-19 rapid diagnostic platform approved for medical use in the UK
Source: Front Mol Biosci. 2023 Sep 28;10:1144001. doi: 10.3389/fmolb.2023.1144001 (PMC10572354; doi:10.3389/fmolb.2023.1144001)
Supplement: Supplementary file 1 [file Table1.XLSX]

## Sheet: Sheet1
Sample type	Serial number of instrument	Sample Number	Result for VIDIIA Hunter COVID-19 test	Comparator assay "ORF1ab" gene target CT value	Comparator assay "N" gene target CT value	Comparator assay "S" gene target CT value	Comparator assay Internal control CT	Interpretation of comparator assay	Comparator Assay Name
Extracted RNA from nasopharyngeal in VTM	CT-180PCU7C	UoS1	negative	ND	ND	ND	20.46	negative	TapPath COVID-19 2.0 Assay
Extracted RNA from nasopharyngeal in VTM	CT-180PCU7C	UoS2	negative	ND	ND	ND	20.71	negative	TapPath COVID-19 2.0 Assay
Extracted RNA from nasopharyngeal in VTM	CT-180PCU7C	UoS3	negative	ND	ND	ND	21.58	negative	TapPath COVID-19 2.0 Assay
Extracted RNA from nasopharyngeal in VTM	CT-180PCU7C	UoS4	negative	ND	ND	ND	21.02	negative	TapPath COVID-19 2.0 Assay
Extracted RNA from nasopharyngeal in VTM	CT-180PCU7C	UoS5	negative	ND	ND	ND	20.73	negative	TapPath COVID-19 2.0 Assay
Extracted RNA from nasopharyngeal in VTM	CT-180PCU7C	UoS6	negative	ND	ND	ND	20.29	negative	TapPath COVID-19 2.0 Assay
Extracted RNA from nasopharyngeal in VTM	CT-180PCU7C	UoS7	negative	ND	ND	ND	20.28	negative	TapPath COVID-19 2.0 Assay
Extracted RNA from nasopharyngeal in VTM	CT-180PCU7C	UoS8	negative	ND	ND	ND	21.07	negative	TapPath COVID-19 2.0 Assay
Extracted RNA from nasopharyngeal in VTM	CT-180PCU7C	UoS9	negative	ND	ND	ND	21.23	negative	TapPath COVID-19 2.0 Assay
Extracted RNA from nasopharyngeal in VTM	CT-180PCU7C	UoS10	negative	ND	ND	ND	21.05	negative	TapPath COVID-19 2.0 Assay
Extracted RNA from nasopharyngeal in VTM	CT-180PCU7C	UoS11	negative	ND	ND	ND	22.41	negative	TapPath COVID-19 2.0 Assay
Extracted RNA from nasopharyngeal in VTM	CT-180PCU7C	UoS12	negative	ND	ND	ND	22.51	negative	TapPath COVID-19 2.0 Assay
Extracted RNA from nasopharyngeal in VTM	CT-180PCU7C	UoS13	negative	ND	ND	ND	21.57	negative	TapPath COVID-19 2.0 Assay
Extracted RNA from nasopharyngeal in VTM	CT-180PCU7C	UoS14	negative	ND	ND	ND	21.83	negative	TapPath COVID-19 2.0 Assay
Extracted RNA from nasopharyngeal in VTM	CT-180PCU7C	UoS15	negative	ND	ND	ND	21.35	negative	TapPath COVID-19 2.0 Assay
Extracted RNA from nasopharyngeal in VTM	CT-180PCU7C	UoS16	negative	ND	ND	ND	21.92	negative	TapPath COVID-19 2.0 Assay
Extracted RNA from nasopharyngeal in VTM	CT-180PCU7C	UoS17	negative	ND	ND	ND	20.78	negative	TapPath COVID-19 2.0 Assay
Extracted RNA from nasopharyngeal in VTM	CT-180PCU7C	UoS18	negative	ND	ND	ND	22.15	negative	TapPath COVID-19 2.0 Assay
Extracted RNA from nasopharyngeal in VTM	CT-180PCU7C	UoS19	negative	ND	ND	ND	22.15	negative	TapPath COVID-19 2.0 Assay
Extracted RNA from nasopharyngeal in VTM	CT-180PCU7C	UoS20	negative	ND	ND	ND	22.55	negative	TapPath COVID-19 2.0 Assay
Extracted RNA from nasopharyngeal in VTM	CT-180PCU7C	UoS21	negative	ND	ND	ND	20.43	negative	TapPath COVID-19 2.0 Assay
Extracted RNA from nasopharyngeal in VTM	CT-180PCU7C	UoS22	negative	ND	ND	ND	24.69	negative	TapPath COVID-19 2.0 Assay
Extracted RNA from nasopharyngeal in VTM	CT-180PCU7C	UoS23	negative	ND	ND	ND	22.6	negative	TapPath COVID-19 2.0 Assay
Extracted RNA from nasopharyngeal in VTM	CT-180PCU7C	UoS24	negative	ND	ND	ND	22.39	negative	TapPath COVID-19 2.0 Assay
Extracted RNA from nasopharyngeal in VTM	CT-180PCU7C	UoS25	negative	ND	ND	ND	20.86	negative	TapPath COVID-19 2.0 Assay
Extracted RNA from nasopharyngeal in VTM	CT-180PCU7C	UoS26	negative	ND	ND	ND	23.06	negative	TapPath COVID-19 2.0 Assay
Extracted RNA from nasopharyngeal in VTM	CT-180PCU7C	UoS27	negative	ND	ND	ND	21.78	negative	TapPath COVID-19 2.0 Assay
Extracted RNA from nasopharyngeal in VTM	CT-180PCU7C	UoS28	negative	ND	ND	ND	22.13	negative	TapPath COVID-19 2.0 Assay
Extracted RNA from nasopharyngeal in VTM	CT-180PCU7C	UoS29	negative	ND	ND	ND	21.52	negative	TapPath COVID-19 2.0 Assay
Extracted RNA from nasopharyngeal in VTM	CT-180PCU7C	UoS30	negative	ND	ND	ND	20.47	negative	TapPath COVID-19 2.0 Assay
Extracted RNA from nasopharyngeal in VTM	CT-180PCU7C	UoS31	negative	ND	ND	ND	20.79	negative	TapPath COVID-19 2.0 Assay
Extracted RNA from nasopharyngeal in VTM	CT-180PCU7C	UoS32	negative	ND	ND	ND	20.56	negative	TapPath COVID-19 2.0 Assay
Extracted RNA from nasopharyngeal in VTM	CT-180PCU7C	UoS33	negative	ND	ND	ND	23.05	negative	TapPath COVID-19 2.0 Assay
Extracted RNA from nasopharyngeal in VTM	CT-180PCU7C	UoS34	negative	ND	ND	ND	24.13	negative	TapPath COVID-19 2.0 Assay
Extracted RNA from nasopharyngeal in VTM	CT-180PCU7C	UoS35	negative	ND	ND	ND	21.32	negative	TapPath COVID-19 2.0 Assay
Extracted RNA from nasopharyngeal in VTM	CT-180PCU7C	UoS36	negative	ND	ND	ND	21.58	negative	TapPath COVID-19 2.0 Assay
Extracted RNA from nasopharyngeal in VTM	CT-180PCU7C	UoS37	negative	ND	ND	ND	20.55	negative	TapPath COVID-19 2.0 Assay
Extracted RNA from nasopharyngeal in VTM	CT-180PCU7C	UoS38	negative	ND	ND	ND	20.77	negative	TapPath COVID-19 2.0 Assay
Extracted RNA from nasopharyngeal in VTM	CT-180PCU7C	UoS39	negative	ND	ND	ND	20.72	negative	TapPath COVID-19 2.0 Assay
Extracted RNA from nasopharyngeal in VTM	CT-180PCU7C	UoS40	negative	ND	ND	ND	21.65	negative	TapPath COVID-19 2.0 Assay
Extracted RNA from nasopharyngeal in VTM	CT-180PCU7C	UoS41	negative	ND	ND	ND	21.35	negative	TapPath COVID-19 2.0 Assay
Extracted RNA from nasopharyngeal in VTM	CT-180PCU7C	UoS42	negative	ND	ND	ND	20.57	negative	TapPath COVID-19 2.0 Assay
Extracted RNA from nasopharyngeal in VTM	CT-180PCU7C	UoS43	negative	ND	ND	ND	21.16	negative	TapPath COVID-19 2.0 Assay
Extracted RNA from nasopharyngeal in VTM	CT-180PCU7C	UoS44	negative	ND	ND	ND	22.93	negative	TapPath COVID-19 2.0 Assay
Extracted RNA from nasopharyngeal in VTM	CT-180PCU7C	UoS45	negative	ND	ND	ND	22.13	negative	TapPath COVID-19 2.0 Assay
Extracted RNA from nasopharyngeal in VTM	CT-180PCU7C	UoS46	negative	ND	ND	ND	21.72	negative	TapPath COVID-19 2.0 Assay
Extracted RNA from nasopharyngeal in VTM	CT-180PCU7C	UoS47	negative	ND	ND	ND	22.94	negative	TapPath COVID-19 2.0 Assay
Extracted RNA from nasopharyngeal in VTM	CT-180PCU7C	UoS48	negative	ND	ND	ND	24.97	negative	TapPath COVID-19 2.0 Assay
Extracted RNA from nasopharyngeal in VTM	CT-180PCU7C	UoS49	negative	ND	ND	ND	20.54	negative	TapPath COVID-19 2.0 Assay
Extracted RNA from nasopharyngeal in VTM	CT-180PCU7C	UoS50	negative	ND	ND	ND	20.83	negative	TapPath COVID-19 2.0 Assay
Extracted RNA from nasopharyngeal in VTM	CT-180PCU7C	UoS51	negative	ND	ND	ND	20.37	negative	TapPath COVID-19 2.0 Assay
Extracted RNA from nasopharyngeal in VTM	CT-180PCU7C	UoS52	negative	ND	ND	ND	24.41	negative	TapPath COVID-19 2.0 Assay
Extracted RNA from nasopharyngeal in VTM	CT-180PCU7C	UoS53	negative	ND	ND	ND	20.61	negative	TapPath COVID-19 2.0 Assay
Extracted RNA from nasopharyngeal in VTM	CT-180PCU7C	UoS54	negative	ND	ND	ND	22.27	negative	TapPath COVID-19 2.0 Assay
Extracted RNA from nasopharyngeal in VTM	CT-180PCU7C	UoS55	negative	ND	ND	ND	20.81	negative	TapPath COVID-19 2.0 Assay
Extracted RNA from nasopharyngeal in VTM	CT-180PCU7C	UoS56	negative	ND	ND	ND	24.2	negative	TapPath COVID-19 2.0 Assay
Extracted RNA from nasopharyngeal in VTM	CT-180PCU7C	UoS57	negative	ND	ND	ND	24.81	negative	TapPath COVID-19 2.0 Assay
Extracted RNA from nasopharyngeal in VTM	CT-180PCU7C	UoS58	negative	ND	ND	ND	21.28	negative	TapPath COVID-19 2.0 Assay
Extracted RNA from nasopharyngeal in VTM	CT-180PCU7C	UoS59	negative	ND	ND	ND	22.88	negative	TapPath COVID-19 2.0 Assay
Extracted RNA from nasopharyngeal in VTM	CT-180PCU7C	UoS60	negative	ND	ND	ND	21.82	negative	TapPath COVID-19 2.0 Assay
Extracted RNA from nasopharyngeal in VTM	CT-180PCU7C	UoS61	negative	ND	ND	ND	20.3	negative	TapPath COVID-19 2.0 Assay
Extracted RNA from nasopharyngeal in VTM	CT-180PCU7C	UoS62	negative	ND	ND	ND	22.22	negative	TapPath COVID-19 2.0 Assay
Extracted RNA from nasopharyngeal in VTM	CT-180PCU7C	UoS63	negative	ND	ND	ND	21.07	negative	TapPath COVID-19 2.0 Assay
Extracted RNA from nasopharyngeal in VTM	CT-180PCU7C	UoS64	negative	ND	ND	ND	20.22	negative	TapPath COVID-19 2.0 Assay
Extracted RNA from nasopharyngeal in VTM	CT-180PCU7C	UoS65	negative	ND	ND	ND	21.6	negative	TapPath COVID-19 2.0 Assay
Extracted RNA from nasopharyngeal in VTM	CT-180PCU7C	UoS66	negative	ND	ND	ND	22.24	negative	TapPath COVID-19 2.0 Assay
Extracted RNA from nasopharyngeal in VTM	CT-180PCU7C	UoS67	negative	ND	ND	ND	21.43	negative	TapPath COVID-19 2.0 Assay
Extracted RNA from nasopharyngeal in VTM	CT-180PCU7C	UoS68	negative	ND	ND	ND	22.48	negative	TapPath COVID-19 2.0 Assay
Extracted RNA from nasopharyngeal in VTM	CT-180PCU7C	UoS69	negative	ND	ND	ND	20.77	negative	TapPath COVID-19 2.0 Assay
Extracted RNA from nasopharyngeal in VTM	CT-180PCU7C	UoS70	negative	ND	ND	ND	23.06	negative	TapPath COVID-19 2.0 Assay
Extracted RNA from nasopharyngeal in VTM	CT-180PCU7C	UoS71	negative	ND	ND	ND	31.24	negative	TapPath COVID-19 2.0 Assay
Extracted RNA from nasopharyngeal in VTM	CT-180PCU7C	UoS72	negative	ND	ND	ND	21.93	negative	TapPath COVID-19 2.0 Assay
Extracted RNA from nasopharyngeal in VTM	CT-180PCU7C	UoS73	negative	ND	ND	ND	25.36	negative	TapPath COVID-19 2.0 Assay
Extracted RNA from nasopharyngeal in VTM	CT-180PCU7C	UoS74	negative	ND	ND	ND	22.49	negative	TapPath COVID-19 2.0 Assay
Extracted RNA from nasopharyngeal in VTM	CT-180PCU7C	UoS75	negative	ND	ND	ND	20.77	negative	TapPath COVID-19 2.0 Assay
Extracted RNA from nasopharyngeal in VTM	CT-180PCU7C	UoS76	negative	ND	ND	ND	23.29	negative	TapPath COVID-19 2.0 Assay
Extracted RNA from nasopharyngeal in VTM	CT-180PCU7C	UoS77	negative	ND	ND	ND	23.25	negative	TapPath COVID-19 2.0 Assay
Extracted RNA from nasopharyngeal in VTM	CT-180PCU7C	UoS78	negative	ND	ND	ND	22.72	negative	TapPath COVID-19 2.0 Assay
Extracted RNA from nasopharyngeal in VTM	CT-180PCU7C	UoS79	negative	ND	ND	ND	21.69	negative	TapPath COVID-19 2.0 Assay
Extracted RNA from nasopharyngeal in VTM	CT-180PCU7C	UoS80	negative	ND	ND	ND	23.79	negative	TapPath COVID-19 2.0 Assay
Extracted RNA from nasopharyngeal in VTM	CT-180PCU7C	UoS81	negative	ND	ND	ND	21.29	negative	TapPath COVID-19 2.0 Assay
Extracted RNA from nasopharyngeal in VTM	CT-180PCU7C	UoS82	negative	ND	ND	ND	21.27	negative	TapPath COVID-19 2.0 Assay
Extracted RNA from nasopharyngeal in VTM	CT-180PCU7C	UoS83	negative	ND	ND	ND	22.04	negative	TapPath COVID-19 2.0 Assay
Extracted RNA from nasopharyngeal in VTM	CT-180PCU7C	UoS84	negative	ND	ND	ND	22.99	negative	TapPath COVID-19 2.0 Assay
Extracted RNA from nasopharyngeal in VTM	CT-180PCU7C	UoS85	negative	ND	ND	ND	21.58	negative	TapPath COVID-19 2.0 Assay
Extracted RNA from nasopharyngeal in VTM	CT-180PCU7C	UoS86	negative	ND	ND	ND	21.89	negative	TapPath COVID-19 2.0 Assay
Extracted RNA from nasopharyngeal in VTM	CT-180PCU7C	UoS87	negative	ND	ND	ND	22.21	negative	TapPath COVID-19 2.0 Assay
Extracted RNA from nasopharyngeal in VTM	CT-180PCU7C	UoS88	negative	ND	ND	ND	21.34	negative	TapPath COVID-19 2.0 Assay
Extracted RNA from nasopharyngeal in VTM	CT-180PCU7C	UoS89	negative	ND	ND	ND	21.32	negative	TapPath COVID-19 2.0 Assay
Extracted RNA from nasopharyngeal in VTM	CT-180PCU7C	UoS90	negative	ND	ND	ND	21.38	negative	TapPath COVID-19 2.0 Assay
Extracted RNA from nasopharyngeal in VTM	CT-180PCU7C	UoS91	negative	ND	ND	ND	21.75	negative	TapPath COVID-19 2.0 Assay
Extracted RNA from nasopharyngeal in VTM	CT-180PCU7C	UoS92	negative	ND	ND	ND	21.8	negative	TapPath COVID-19 2.0 Assay
Extracted RNA from nasopharyngeal in VTM	CT-180PCU7C	UoS93	negative	ND	ND	ND	20.9	negative	TapPath COVID-19 2.0 Assay
Extracted RNA from nasopharyngeal in VTM	CT-180PCU7C	UoS94	negative	ND	ND	ND	22.47	negative	TapPath COVID-19 2.0 Assay
Extracted RNA from nasopharyngeal in VTM	CT-180PCU7C	UoS95	negative	ND	ND	ND	21.95	negative	TapPath COVID-19 2.0 Assay
Extracted RNA from nasopharyngeal in VTM	CT-180PCU7C	UoS96	negative	ND	ND	ND	21.04	negative	TapPath COVID-19 2.0 Assay
Extracted RNA from nasopharyngeal in VTM	CT-180PCU7C	UoS97	negative	ND	ND	ND	22.3	negative	TapPath COVID-19 2.0 Assay
Extracted RNA from nasopharyngeal in VTM	CT-180PCU7C	UoS98	negative	ND	ND	ND	21.99	negative	TapPath COVID-19 2.0 Assay
Extracted RNA from nasopharyngeal in VTM	CT-180PCU7C	UoS99	negative	ND	ND	ND	21.99	negative	TapPath COVID-19 2.0 Assay
Extracted RNA from nasopharyngeal in VTM	CT-180PCU7C	UoS100	negative	ND	ND	ND	23.37	negative	TapPath COVID-19 2.0 Assay
Extracted RNA from nasopharyngeal in VTM	CT-180PCU7C	UoS101	negative	ND	ND	ND	21.92	negative	TapPath COVID-19 2.0 Assay
Extracted RNA from nasopharyngeal in VTM	CT-180PCU7C	UoS102	negative	ND	ND	ND	22.8	negative	TapPath COVID-19 2.0 Assay
Extracted RNA from nasopharyngeal in VTM	CT-180PCU7C	UoS103	negative	ND	ND	ND	22.87	negative	TapPath COVID-19 2.0 Assay
Extracted RNA from nasopharyngeal in VTM	CT-180PCU7C	UoS104	negative	ND	ND	ND	21.56	negative	TapPath COVID-19 2.0 Assay
Extracted RNA from nasopharyngeal in VTM	CT-180PCU7C	UoS105	negative	ND	ND	ND	24.42	negative	TapPath COVID-19 2.0 Assay
Extracted RNA from nasopharyngeal in VTM	CT-180PCU7C	UoS106	negative	ND	ND	ND	23.01	negative	TapPath COVID-19 2.0 Assay
Extracted RNA from nasopharyngeal in VTM	CT-180PCU7C	UoS107	negative	ND	ND	ND	21.04	negative	TapPath COVID-19 2.0 Assay
Extracted RNA from nasopharyngeal in VTM	CT-180PCU7C	UoS108	negative	ND	ND	ND	21.57	negative	TapPath COVID-19 2.0 Assay
Extracted RNA from nasopharyngeal in VTM	CT-180PCU7C	UoS109	negative	ND	ND	ND	33.59	negative	TapPath COVID-19 2.0 Assay
Extracted RNA from nasopharyngeal in VTM	CT-180PCU7C	UoS110	negative	ND	ND	ND	25.77	negative	TapPath COVID-19 2.0 Assay
Extracted RNA from nasopharyngeal in VTM	CT-180PCU7C	UoS111	negative	ND	ND	ND	21.64	negative	TapPath COVID-19 2.0 Assay
Extracted RNA from nasopharyngeal in VTM	CT-180PCU7C	UoS112	negative	ND	ND	ND	22.54	negative	TapPath COVID-19 2.0 Assay
Extracted RNA from nasopharyngeal in VTM	CT-180PCU7C	UoS113	negative	ND	ND	ND	22.12	negative	TapPath COVID-19 2.0 Assay
Extracted RNA from nasopharyngeal in VTM	CT-180PCU7C	UoS114	negative	ND	ND	ND	22.68	negative	TapPath COVID-19 2.0 Assay
Extracted RNA from nasopharyngeal in VTM	CT-180PCU7C	UoS115	negative	ND	ND	ND	26.32	negative	TapPath COVID-19 2.0 Assay
Extracted RNA from nasopharyngeal in VTM	CT-180PCU7C	UoS116	negative	ND	ND	ND	21.57	negative	TapPath COVID-19 2.0 Assay
Extracted RNA from nasopharyngeal in VTM	CT-180PCU7C	UoS117	negative	ND	ND	ND	22.06	negative	TapPath COVID-19 2.0 Assay
Extracted RNA from nasopharyngeal in VTM	CT-180PCU7C	UoS118	negative	ND	ND	ND	21.87	negative	TapPath COVID-19 2.0 Assay
Extracted RNA from nasopharyngeal in VTM	CT-180PCU7C	UoS119	negative	ND	ND	ND	22.47	negative	TapPath COVID-19 2.0 Assay
Extracted RNA from nasopharyngeal in VTM	CT-180PCU7C	UoS120	negative	ND	ND	ND	22.92	negative	TapPath COVID-19 2.0 Assay
Extracted RNA from nasopharyngeal in VTM	CT-180PCU7C	UoS121	negative	ND	ND	ND	27.63	negative	TapPath COVID-19 2.0 Assay
Extracted RNA from nasopharyngeal in VTM	CT-180PCU7C	UoS122	negative	ND	ND	ND	22.06	negative	TapPath COVID-19 2.0 Assay
Extracted RNA from nasopharyngeal in VTM	CT-180PCU7C	UoS123	negative	ND	ND	ND	21.69	negative	TapPath COVID-19 2.0 Assay
Extracted RNA from nasopharyngeal in VTM	CT-180PCU7C	UoS124	negative	ND	ND	ND	22.25	negative	TapPath COVID-19 2.0 Assay
Extracted RNA from nasopharyngeal in VTM	CT-180PCU7C	UoS125	negative	ND	ND	ND	22.53	negative	TapPath COVID-19 2.0 Assay
Extracted RNA from nasopharyngeal in VTM	CT-180PCU7C	UoS126	negative	ND	ND	ND	24.39	negative	TapPath COVID-19 2.0 Assay
Extracted RNA from nasopharyngeal in VTM	CT-180PCU7C	UoS127	negative	ND	ND	ND	21.73	negative	TapPath COVID-19 2.0 Assay
Extracted RNA from nasopharyngeal in VTM	CT-180PCU7C	UoS128	negative	ND	ND	ND	21.41	negative	TapPath COVID-19 2.0 Assay
Extracted RNA from nasopharyngeal in VTM	CT-180PCU7C	UoS129	negative	ND	ND	ND	21.46	negative	TapPath COVID-19 2.0 Assay
Extracted RNA from nasopharyngeal in VTM	CT-180PCU7C	UoS130	negative	ND	ND	ND	23.1	negative	TapPath COVID-19 2.0 Assay
Extracted RNA from nasopharyngeal in VTM	CT-180PCU7C	UoS131	negative	ND	ND	ND	23.13	negative	TapPath COVID-19 2.0 Assay
Extracted RNA from nasopharyngeal in VTM	CT-180PCU7C	UoS132	negative	ND	ND	ND	23.43	negative	TapPath COVID-19 2.0 Assay
Extracted RNA from nasopharyngeal in VTM	CT-180PCU7C	UoS133	negative	ND	ND	ND	22.38	negative	TapPath COVID-19 2.0 Assay
extracted RNA from nasopharyngeal in VTM	CT-180PCU7C	UoS134	negative	ND	ND	ND	30.8169	negative	TapPath COVID-19 2.0 Assay
extracted RNA from nasopharyngeal in VTM	CT-180PCU7C	UoS135	negative	ND	ND	ND	32.0064	negative	TapPath COVID-19 2.0 Assay
extracted RNA from nasopharyngeal in VTM	CT-180PCU7C	UoS136	negative	ND	ND	ND	31.065	negative	TapPath COVID-19 2.0 Assay
extracted RNA from nasopharyngeal in VTM	CT-180PCU7C	UoS137	negative	ND	ND	ND	31.3155	negative	TapPath COVID-19 2.0 Assay
extracted RNA from nasopharyngeal in VTM	CT-180PCU7C	UoS138	negative	ND	ND	ND	35.0421	negative	TapPath COVID-19 2.0 Assay
extracted RNA from nasopharyngeal in VTM	CT-180PCU7C	UoS139	negative	ND	ND	ND	28.318	negative	TapPath COVID-19 2.0 Assay
extracted RNA from nasopharyngeal in VTM	CT-180PCU7C	UoS140	negative	ND	ND	ND	30.6827	negative	TapPath COVID-19 2.0 Assay
extracted RNA from nasopharyngeal in VTM	CT-180PCU7C	UoS141	negative	ND	ND	ND	32.5611	negative	TapPath COVID-19 2.0 Assay
extracted RNA from nasopharyngeal in VTM	CT-180PCU7C	UoS142	negative	ND	ND	ND	30.4248	negative	TapPath COVID-19 2.0 Assay
extracted RNA from nasopharyngeal in VTM	CT-180PCU7C	UoS143	negative	ND	ND	ND	25.1919	negative	TapPath COVID-19 2.0 Assay
extracted RNA from nasopharyngeal in VTM	CT-180PCU7C	UoS144	negative	ND	ND	ND	30.1351	negative	TapPath COVID-19 2.0 Assay
extracted RNA from nasopharyngeal in VTM	CT-180PCU7C	UoS145	negative	ND	ND	ND	26.9843	negative	TapPath COVID-19 2.0 Assay
extracted RNA from nasopharyngeal in VTM	CT-180PCU7C	UoS146	negative	ND	ND	ND	23.2679	negative	TapPath COVID-19 2.0 Assay
extracted RNA from nasopharyngeal in VTM	CT-180PCU7C	UoS147	negative	ND	ND	ND	25.7759	negative	TapPath COVID-19 2.0 Assay
extracted RNA from nasopharyngeal in VTM	CT-180PCU7C	UoS148	negative	ND	ND	ND	25.6437	negative	TapPath COVID-19 2.0 Assay
extracted RNA from nasopharyngeal in VTM	CT-180PCU7C	UoS149	negative	ND	ND	ND	30.2512	negative	TapPath COVID-19 2.0 Assay
extracted RNA from nasopharyngeal in VTM	CT-180PCU7C	UoS150	negative	ND	ND	ND	28.8465	negative	TapPath COVID-19 2.0 Assay
extracted RNA from nasopharyngeal in VTM	CT-180PCU7C	UoS151	negative	ND	ND	ND	26.2116	negative	TapPath COVID-19 2.0 Assay
extracted RNA from nasopharyngeal in VTM	CT-180PCU7C	UoS152	negative	ND	ND	ND	25.0284	negative	TapPath COVID-19 2.0 Assay
extracted RNA from nasopharyngeal in VTM	CT-180PCU7C	UoS153	negative	ND	ND	ND	30.1298	negative	TapPath COVID-19 2.0 Assay
extracted RNA from nasopharyngeal in VTM	CT-180PCU7C	UoS154	negative	ND	ND	ND	26.5838	negative	TapPath COVID-19 2.0 Assay
extracted RNA from nasopharyngeal in VTM	CT-180PCU7C	UoS155	negative	ND	ND	ND	23.1483	negative	TapPath COVID-19 2.0 Assay
extracted RNA from nasopharyngeal in VTM	CT-180PCU7C	UoS156	negative	ND	ND	ND	26.0046	negative	TapPath COVID-19 2.0 Assay
extracted RNA from nasopharyngeal in VTM	CT-180PCU7C	UoS157	negative	ND	ND	ND	25.496	negative	TapPath COVID-19 2.0 Assay
extracted RNA from nasopharyngeal in VTM	CT-180PCU7C	UoS158	negative	ND	ND	ND	29.9648	negative	TapPath COVID-19 2.0 Assay
extracted RNA from nasopharyngeal in VTM	CT-180PCU7C	UoS159	negative	ND	ND	ND	28.723	negative	TapPath COVID-19 2.0 Assay
extracted RNA from nasopharyngeal in VTM	CT-180PCU7C	UoS160	negative	ND	ND	ND	26.2026	negative	TapPath COVID-19 2.0 Assay
extracted RNA from nasopharyngeal in VTM	CT-180PCU7C	UoS161	negative	ND	ND	ND	29.55	negative	TapPath COVID-19 2.0 Assay
extracted RNA from nasopharyngeal in VTM	CT-180PCU7C	UoS162	negative	ND	ND	ND	33.1973	negative	TapPath COVID-19 2.0 Assay
extracted RNA from nasopharyngeal in VTM	CT-180PCU7C	UoS163	negative	ND	ND	ND	34.1552	negative	TapPath COVID-19 2.0 Assay
extracted RNA from nasopharyngeal in VTM	CT-180PCU7C	UoS164	negative	ND	ND	ND	31.0537	negative	TapPath COVID-19 2.0 Assay
extracted RNA from nasopharyngeal in VTM	CT-180PCU7C	UoS165	negative	ND	ND	ND	33.4225	negative	TapPath COVID-19 2.0 Assay
extracted RNA from nasopharyngeal in VTM	CT-180PCU7C	UoS166	negative	ND	ND	ND	28.1195	negative	TapPath COVID-19 2.0 Assay
extracted RNA from nasopharyngeal in VTM	CT-180PCU7C	UoS167	negative	ND	ND	ND	32.9158	negative	TapPath COVID-19 2.0 Assay
extracted RNA from nasopharyngeal in VTM	CT-180PCU7C	UoS168	negative	ND	ND	ND	33.1222	negative	TapPath COVID-19 2.0 Assay
extracted RNA from nasopharyngeal in VTM	CT-180PCU7C	UoS169	negative	ND	ND	ND	32.4243	negative	TapPath COVID-19 2.0 Assay
extracted RNA from nasopharyngeal in VTM	CT-180PCU7C	UoS170	negative	ND	ND	ND	34.0839	negative	TapPath COVID-19 2.0 Assay
extracted RNA from nasopharyngeal in VTM	CT-180PCU7C	UoS171	negative	ND	ND	ND	32.2699	negative	TapPath COVID-19 2.0 Assay
extracted RNA from nasopharyngeal in VTM	CT-180PCU7C	UoS172	negative	ND	ND	ND	38.596	negative	TapPath COVID-19 2.0 Assay
extracted RNA from nasopharyngeal in VTM	CT-180PCU7C	UoS173	negative	ND	ND	ND	38.596	negative	TapPath COVID-19 2.0 Assay
extracted RNA from nasopharyngeal in VTM	CT-180PCU7C	UoS174	negative	ND	ND	ND	34.6011	negative	TapPath COVID-19 2.0 Assay
extracted RNA from nasopharyngeal in VTM	CT-180PCU7C	UoS175	negative	ND	ND	ND	37.0255	negative	TapPath COVID-19 2.0 Assay
extracted RNA from nasopharyngeal in VTM	CT-180PCU7C	UoS176	negative	ND	ND	ND	32.0805	negative	TapPath COVID-19 2.0 Assay
extracted RNA from nasopharyngeal in VTM	CT-180PCU7C	UoS177	negative	ND	ND	ND	35.69	negative	TapPath COVID-19 2.0 Assay
extracted RNA from nasopharyngeal in VTM	CT-180PCU7C	UoS178	negative	ND	ND	ND	32.1436	negative	TapPath COVID-19 2.0 Assay
extracted RNA from nasopharyngeal in VTM	CT-180PCU7C	UoS179	negative	ND	ND	ND	31.44	negative	TapPath COVID-19 2.0 Assay
extracted RNA from nasopharyngeal in VTM	CT-180PCU7C	UoS180	negative	ND	ND	ND	35.5214	negative	TapPath COVID-19 2.0 Assay
extracted RNA from nasopharyngeal in VTM	CT-180PCU7C	UoS181	negative	ND	ND	ND	33.4529	negative	TapPath COVID-19 2.0 Assay
extracted RNA from nasopharyngeal in VTM	CT-180PCU7C	UoS182	negative	ND	ND	ND	30.93	negative	TapPath COVID-19 2.0 Assay
extracted RNA from nasopharyngeal in VTM	CT-180PCU7C	UoS183	negative	ND	ND	ND	33.96	negative	TapPath COVID-19 2.0 Assay
extracted RNA from nasopharyngeal in VTM	CT-180PCU7C	UoS184	negative	ND	ND	ND	35.1565	negative	TapPath COVID-19 2.0 Assay
extracted RNA from nasopharyngeal in VTM	CT-180PCU7C	UoS185	negative	ND	ND	ND	36.12	negative	TapPath COVID-19 2.0 Assay
extracted RNA from nasopharyngeal in VTM	CT-180PCU7C	UoS186	negative	ND	ND	ND	29.4955	negative	TapPath COVID-19 2.0 Assay
extracted RNA from nasopharyngeal in VTM	CT-180PCU7C	UoS187	negative	ND	ND	ND	30.72	negative	TapPath COVID-19 2.0 Assay
extracted RNA from nasopharyngeal in VTM	CT-180PCU7C	UoS188	negative	ND	ND	ND	30.21	negative	TapPath COVID-19 2.0 Assay
extracted RNA from nasopharyngeal in VTM	CT-180PCU7C	UoS189	negative	ND	ND	ND	31.59	negative	TapPath COVID-19 2.0 Assay
extracted RNA from nasopharyngeal in VTM	CT-180PCU7C	UoS190	negative	ND	ND	ND	38.98	negative	TapPath COVID-19 2.0 Assay
extracted RNA from nasopharyngeal in VTM	CT-180PCU7C	UoS191	negative	ND	ND	ND	31.8813	negative	TapPath COVID-19 2.0 Assay
extracted RNA from nasopharyngeal in VTM	CT-180PCU7C	UoS192	negative	ND	ND	ND	34.01	negative	TapPath COVID-19 2.0 Assay
extracted RNA from nasopharyngeal in VTM	CT-180PCU7C	UoS193	negative	ND	ND	ND	35.1556	negative	TapPath COVID-19 2.0 Assay
extracted RNA from nasopharyngeal in VTM	CT-180PCU7C	UoS194	negative	ND	ND	ND	28.47	negative	TapPath COVID-19 2.0 Assay
extracted RNA from nasopharyngeal in VTM	CT-180PCU7C	UoS195	negative	ND	ND	ND	34.5273	negative	TapPath COVID-19 2.0 Assay
extracted RNA from nasopharyngeal in VTM	CT-180PCU7C	UoS196	negative	ND	ND	ND	31.14	negative	TapPath COVID-19 2.0 Assay
extracted RNA from nasopharyngeal in VTM	CT-180PCU7C	UoS197	negative	ND	ND	ND	31.23	negative	TapPath COVID-19 2.0 Assay
extracted RNA from nasopharyngeal in VTM	CT-180PCU7C	UoS198	negative	ND	ND	ND	28.96	negative	TapPath COVID-19 2.0 Assay
extracted RNA from nasopharyngeal in VTM	CT-180PCU7C	UoS199	negative	ND	ND	ND	29.9987	negative	TapPath COVID-19 2.0 Assay
extracted RNA from nasopharyngeal in VTM	CT-180PCU7C	UoS200	negative	ND	ND	ND	30.06	negative	TapPath COVID-19 2.0 Assay
extracted RNA from nasopharyngeal in VTM	CT-180PCU7C	UoS201	negative	ND	ND	ND	29.8081	negative	TapPath COVID-19 2.0 Assay
extracted RNA from nasopharyngeal in VTM	CT-180PCU7C	UoS202	negative	ND	ND	ND	29.8111	negative	TapPath COVID-19 2.0 Assay
extracted RNA from nasopharyngeal in VTM	CT-180PCU7C	UoS203	negative	ND	ND	ND	35.16	negative	TapPath COVID-19 2.0 Assay
extracted RNA from nasopharyngeal in VTM	CT-180PCU7C	UoS204	negative	ND	ND	ND	31.0903	negative	TapPath COVID-19 2.0 Assay
extracted RNA from nasopharyngeal in VTM	CT-180PCU7C	UoS205	negative	ND	ND	ND	37.4222	negative	TapPath COVID-19 2.0 Assay
extracted RNA from nasopharyngeal in VTM	CT-180PCU7C	UoS206	negative	ND	ND	ND	39.84	negative	TapPath COVID-19 2.0 Assay
extracted RNA from nasopharyngeal in VTM	CT-180PCU7C	UoS207	negative	ND	ND	ND	35.688	negative	TapPath COVID-19 2.0 Assay
extracted RNA from nasopharyngeal in VTM	CT-180PCU7C	UoS208	negative	ND	ND	ND	31.0972	negative	TapPath COVID-19 2.0 Assay
extracted RNA from nasopharyngeal in VTM	CT-180PCU7C	UoS209	negative	ND	ND	ND	26.3047	negative	TapPath COVID-19 2.0 Assay
extracted RNA from nasopharyngeal in VTM	CT-180PCU7C	UoS210	negative	ND	ND	ND	34.1317	negative	TapPath COVID-19 2.0 Assay
extracted RNA from nasopharyngeal in VTM	CT-180PCU7C	UoS211	negative	ND	ND	ND	37.17	negative	TapPath COVID-19 2.0 Assay
extracted RNA from nasopharyngeal in VTM	CT-180PCU7C	UoS212	negative	ND	ND	ND	32.7493	negative	TapPath COVID-19 2.0 Assay
extracted RNA from nasopharyngeal in VTM	CT-180PCU7C	UoS213	negative	ND	ND	ND	32.4329	negative	TapPath COVID-19 2.0 Assay
extracted RNA from nasopharyngeal in VTM	CT-180PCU7C	UoS214	negative	ND	ND	ND	32.0286	negative	TapPath COVID-19 2.0 Assay
extracted RNA from nasopharyngeal in VTM	CT-180PCU7C	UoS215	negative	ND	ND	ND	38.3357	negative	TapPath COVID-19 2.0 Assay
extracted RNA from nasopharyngeal in VTM	CT-180PCU7C	UoS216	negative	ND	ND	ND	33.39	negative	TapPath COVID-19 2.0 Assay
extracted RNA from nasopharyngeal in VTM	CT-180PCU7C	UoS217	negative	ND	ND	ND	34.6831	negative	TapPath COVID-19 2.0 Assay
extracted RNA from nasopharyngeal in VTM	CT-180PCU7C	UoS218	negative	ND	ND	ND	37.9947	negative	TapPath COVID-19 2.0 Assay
extracted RNA from nasopharyngeal in VTM	CT-180PCU7C	UoS219	negative	ND	ND	ND	36.64	negative	TapPath COVID-19 2.0 Assay
extracted RNA from nasopharyngeal in VTM	CT-180PCU7C	UoS220	negative	ND	ND	ND	36.11	negative	TapPath COVID-19 2.0 Assay
extracted RNA from nasopharyngeal in VTM	CT-180PCU7C	UoS221	negative	ND	ND	ND	33.48	negative	TapPath COVID-19 2.0 Assay
extracted RNA from nasopharyngeal in VTM	CT-180PCU7C	UoS222	negative	ND	ND	ND	34.77	negative	TapPath COVID-19 2.0 Assay
extracted RNA from nasopharyngeal in VTM	CT-180PCU7C	UoS223	negative	ND	ND	ND	34.0263	negative	TapPath COVID-19 2.0 Assay
extracted RNA from nasopharyngeal in VTM	CT-180PCU7C	UoS224	negative	ND	ND	ND	33.5376	negative	TapPath COVID-19 2.0 Assay
extracted RNA from nasopharyngeal in VTM	CT-180PCU7C	UoS225	negative	ND	ND	ND	29.0762	negative	TapPath COVID-19 2.0 Assay
extracted RNA from nasopharyngeal in VTM	CT-180PCU7C	UoS226	negative	ND	ND	ND	33.0064	negative	TapPath COVID-19 2.0 Assay
extracted RNA from nasopharyngeal in VTM	CT-180PCU7C	UoS227	negative	ND	ND	ND	31.776	negative	TapPath COVID-19 2.0 Assay
extracted RNA from nasopharyngeal in VTM	CT-180PCU7C	UoS228	negative	ND	ND	ND	33.2735	negative	TapPath COVID-19 2.0 Assay
extracted RNA from nasopharyngeal in VTM	CT-180PCU7C	UoS229	negative	ND	ND	ND	33.2735	negative	TapPath COVID-19 2.0 Assay
extracted RNA from nasopharyngeal in VTM	CT-180PCU7C	UoS230	negative	ND	ND	ND	34.1122	negative	TapPath COVID-19 2.0 Assay
extracted RNA from nasopharyngeal in VTM	CT-180PCU7C	UoS231	negative	ND	ND	ND	34.1122	negative	TapPath COVID-19 2.0 Assay
extracted RNA from nasopharyngeal in VTM	CT-180PCU7C	UoS232	negative	ND	ND	ND	25.09	negative	TapPath COVID-19 2.0 Assay
extracted RNA from nasopharyngeal in VTM	CT-180PCU7C	UoS233	negative	ND	ND	ND	30.44	negative	TapPath COVID-19 2.0 Assay
extracted RNA from nasopharyngeal in VTM	CT-180PCU7C	UoS234	negative	ND	ND	ND	25.5955	negative	TapPath COVID-19 2.0 Assay
extracted RNA from nasopharyngeal in VTM	CT-180PCU7C	UoS235	negative	ND	ND	ND	30.0342	negative	TapPath COVID-19 2.0 Assay
extracted RNA from nasopharyngeal in VTM	CT-180PCU7C	UoS236	negative	ND	ND	ND	28.6645	negative	TapPath COVID-19 2.0 Assay
extracted RNA from nasopharyngeal in VTM	CT-180PCU7C	UoS237	negative	ND	ND	ND	30.69	negative	TapPath COVID-19 2.0 Assay
extracted RNA from nasopharyngeal in VTM	CT-180PCU7C	UoS238	negative	ND	ND	ND	30.7121	negative	TapPath COVID-19 2.0 Assay
extracted RNA from nasopharyngeal in VTM	CT-180PCU7C	UoS239	negative	ND	ND	ND	33.7197	negative	TapPath COVID-19 2.0 Assay
extracted RNA from nasopharyngeal in VTM	CT-180PCU7C	UoS240	negative	ND	ND	ND	28.51	negative	TapPath COVID-19 2.0 Assay
extracted RNA from nasopharyngeal in VTM	CT-180PCU7C	UoS241	negative	ND	ND	ND	30.6218	negative	TapPath COVID-19 2.0 Assay
extracted RNA from nasopharyngeal in VTM	CT-180PCU7C	UoS242	negative	ND	ND	ND	31.5081	negative	TapPath COVID-19 2.0 Assay
extracted RNA from nasopharyngeal in VTM	CT-180PCU7C	UoS243	negative	ND	ND	ND	27.16	negative	TapPath COVID-19 2.0 Assay
extracted RNA from nasopharyngeal in VTM	CT-180PCU7C	UoS244	negative	ND	ND	ND	32.5246	negative	TapPath COVID-19 2.0 Assay
extracted RNA from nasopharyngeal in VTM	CT-180PCU7C	UoS245	negative	ND	ND	ND	32.5246	negative	TapPath COVID-19 2.0 Assay
extracted RNA from nasopharyngeal in VTM	CT-180PCU7C	UoS246	negative	ND	ND	ND	31.65	negative	TapPath COVID-19 2.0 Assay
extracted RNA from nasopharyngeal in VTM	CT-180PCU7C	UoS247	negative	ND	ND	ND	26.6277	negative	TapPath COVID-19 2.0 Assay
extracted RNA from nasopharyngeal in VTM	CT-180PCU7C	UoS248	negative	ND	ND	ND	32.6217	negative	TapPath COVID-19 2.0 Assay
extracted RNA from nasopharyngeal in VTM	CT-180PCU7C	UoS249	negative	ND	ND	ND	33.14	negative	TapPath COVID-19 2.0 Assay
extracted RNA from nasopharyngeal in VTM	CT-180PCU7C	UoS250	negative	ND	ND	ND	27.6912	negative	TapPath COVID-19 2.0 Assay
Extracted RNA from nasopharyngeal in VTM	CT-180PCU7C	UoS251	positive	26.15	26.22	26.41	27.1	positive	TapPath COVID-19 2.0 Assay
Extracted RNA from nasopharyngeal in VTM	CT-180PCU7C	UoS252	positive	25.64	25.19	26.24	26.75	positive	TapPath COVID-19 2.0 Assay
Extracted RNA from nasopharyngeal in VTM	CT-180PCU7C	UoS253	positive	29.21	28.67	29.56	29.93	positive	TapPath COVID-19 2.0 Assay
Extracted RNA from nasopharyngeal in VTM	CT-180PCU7C	UoS254	positive	25.97	25.7	26.88	26.85	positive	TapPath COVID-19 2.0 Assay
Extracted RNA from nasopharyngeal in VTM	CT-180PCU7C	UoS255	positive	27.39	27.13	28.54	27.95	positive	TapPath COVID-19 2.0 Assay
Extracted RNA from nasopharyngeal in VTM	CT-180PCU7C	UoS256	positive	25.94	25.47	26.61	27	positive	TapPath COVID-19 2.0 Assay
Extracted RNA from nasopharyngeal in VTM	CT-180PCU7C	UoS257	positive	26.52	25.94	28.59	27.57	positive	TapPath COVID-19 2.0 Assay
Extracted RNA from nasopharyngeal in VTM	CT-180PCU7C	UoS258	positive	28.22	27.26	28.82	29.4	positive	TapPath COVID-19 2.0 Assay
Extracted RNA from nasopharyngeal in VTM	CT-180PCU7C	UoS259	positive	28.73	28.17	29.7	29.6	positive	TapPath COVID-19 2.0 Assay
Extracted RNA from nasopharyngeal in VTM	CT-180PCU7C	UoS260	positive	28.11	27.68	28.52	28.94	positive	TapPath COVID-19 2.0 Assay
Extracted RNA from nasopharyngeal in VTM	CT-180PCU7C	UoS261	positive	26.81	25.95	28.72	27.88	positive	TapPath COVID-19 2.0 Assay
Extracted RNA from nasopharyngeal in VTM	CT-180PCU7C	UoS262	positive	25.88	25.14	26.61	26.34	positive	TapPath COVID-19 2.0 Assay
Extracted RNA from nasopharyngeal in VTM	CT-180PCU7C	UoS263	positive	26.18	25.68	-1	26.66	positive	TapPath COVID-19 2.0 Assay
Extracted RNA from nasopharyngeal in VTM	CT-180PCU7C	UoS264	positive	27.56	26.87	26.57	28.54	positive	TapPath COVID-19 2.0 Assay
Extracted RNA from nasopharyngeal in VTM	CT-180PCU7C	UoS265	positive	26.61	25.62	26.44	26.93	positive	TapPath COVID-19 2.0 Assay
Extracted RNA from nasopharyngeal in VTM	CT-180PCU7C	UoS266	positive	25.43	25	-1	26.23	positive	TapPath COVID-19 2.0 Assay
Extracted RNA from nasopharyngeal in VTM	CT-180PCU7C	UoS267	positive	25.53	25.29	-1	26.36	positive	TapPath COVID-19 2.0 Assay
Extracted RNA from nasopharyngeal in VTM	CT-180PCU7C	UoS268	positive	26.26	25.7	-1	26.75	positive	TapPath COVID-19 2.0 Assay
Extracted RNA from nasopharyngeal in VTM	CT-180PCU7C	UoS269	positive	31.07	28.72	45	30.42	positive	TapPath COVID-19 2.0 Assay
Extracted RNA from nasopharyngeal in VTM	CT-180PCU7C	UoS270	positive	30.56	29.79	28.42	31.45	positive	TapPath COVID-19 2.0 Assay
Extracted RNA from nasopharyngeal in VTM	CT-180PCU7C	UoS271	positive	30.14	29.45	28.59	30.81	positive	TapPath COVID-19 2.0 Assay
Extracted RNA from nasopharyngeal in VTM	CT-180PCU7C	UoS272	positive	30.2	29.73	29.37	30.8	positive	TapPath COVID-19 2.0 Assay
Extracted RNA from nasopharyngeal in VTM	CT-180PCU7C	UoS273	positive	33.17	32.11	33.66	36.4	positive	TapPath COVID-19 2.0 Assay
Extracted RNA from nasopharyngeal in VTM	CT-180PCU7C	UoS274	positive	24.48	32.24	35.23	34.44	positive	TapPath COVID-19 2.0 Assay
Extracted RNA from nasopharyngeal in VTM	CT-180PCU7C	UoS275	positive	33.66	33.01	33.24	37.33	positive	TapPath COVID-19 2.0 Assay
Extracted RNA from nasopharyngeal in VTM	CT-180PCU7C	UoS276	positive	30.89	30.57	31.45	31.72	positive	TapPath COVID-19 2.0 Assay
Extracted RNA from nasopharyngeal in VTM	CT-180PCU7C	UoS277	positive	33.21	31.19	32.83	34.83	positive	TapPath COVID-19 2.0 Assay
Extracted RNA from nasopharyngeal in VTM	CT-180PCU7C	UoS278	positive	28.65	28.87	29.3	27.85	positive	TapPath COVID-19 2.0 Assay
Extracted RNA from nasopharyngeal in VTM	CT-180PCU7C	UoS279	positive	29.46	28.6	45	30.26	positive	TapPath COVID-19 2.0 Assay
Extracted RNA from nasopharyngeal in VTM	CT-180PCU7C	UoS280	positive	30.02	29.4	30.81	30.54	positive	TapPath COVID-19 2.0 Assay
Extracted RNA from nasopharyngeal in VTM	CT-180PCU7C	UoS281	positive	20.8	20.86	21.76	20.52	positive	TapPath COVID-19 2.0 Assay
Extracted RNA from nasopharyngeal in VTM	CT-180PCU7C	UoS282	positive	22.69	25.04	25.75	22.07	positive	TapPath COVID-19 2.0 Assay
Extracted RNA from nasopharyngeal in VTM	CT-180PCU7C	UoS283	positive	29.21	28.39	29.61	30.38	positive	TapPath COVID-19 2.0 Assay
Extracted RNA from nasopharyngeal in VTM	CT-180PCU7C	UoS284	positive	30.42	28.9	30.99	30.94	positive	TapPath COVID-19 2.0 Assay
Extracted RNA from nasopharyngeal in VTM	CT-180PCU7C	UoS285	positive	29.86	29.38	28.42	30.99	positive	TapPath COVID-19 2.0 Assay
Extracted RNA from nasopharyngeal in VTM	CT-180PCU7C	UoS286	positive	29.78	29.38	29.37	30.57	positive	TapPath COVID-19 2.0 Assay
Extracted RNA from nasopharyngeal in VTM	CT-180PCU7C	UoS287	positive	30.53	29.53	30.5	30.78	positive	TapPath COVID-19 2.0 Assay
Extracted RNA from nasopharyngeal in VTM	CT-180PCU7C	UoS288	positive	25.97	25.71	26.17	26.73	positive	TapPath COVID-19 2.0 Assay
Extracted RNA from nasopharyngeal in VTM	CT-180PCU7C	UoS289	positive	26.41	26.02	24.79	27.55	positive	TapPath COVID-19 2.0 Assay
Extracted RNA from nasopharyngeal in VTM	CT-180PCU7C	UoS290	positive	28.42	28.4	30.22	29.57	positive	TapPath COVID-19 2.0 Assay
Extracted RNA from nasopharyngeal in VTM	CT-180PCU7C	UoS291	positive	25.97	25.64	26.72	26.44	positive	TapPath COVID-19 2.0 Assay
Extracted RNA from nasopharyngeal in VTM	CT-180PCU7C	UoS292	positive	14.55	28.9	30.39	13.79	positive	TapPath COVID-19 2.0 Assay
Extracted RNA from nasopharyngeal in VTM	CT-180PCU7C	UoS293	positive	28.59	28	29.5	29.26	positive	TapPath COVID-19 2.0 Assay
Extracted RNA from nasopharyngeal in VTM	CT-180PCU7C	UoS294	negative	27.03	29.38	-1	26.72	positive	TapPath COVID-19 2.0 Assay
Extracted RNA from nasopharyngeal in VTM	CT-180PCU7C	UoS295	positive	28.1	27.93	29.08	28.77	positive	TapPath COVID-19 2.0 Assay
Extracted RNA from nasopharyngeal in VTM	CT-180PCU7C	UoS296	positive	30.69	30.22	30.54	31.84	positive	TapPath COVID-19 2.0 Assay
Extracted RNA from nasopharyngeal in VTM	CT-180PCU7C	UoS297	positive	22.25	22.65	23.44	21.98	positive	TapPath COVID-19 2.0 Assay
Extracted RNA from nasopharyngeal in VTM	CT-180PCU7C	UoS298	positive	27.56	28.36	30.33	27.4	positive	TapPath COVID-19 2.0 Assay
Extracted RNA from nasopharyngeal in VTM	CT-180PCU7C	UoS299	positive	34.01	33.29	32.9	34.11	positive	TapPath COVID-19 2.0 Assay
Extracted RNA from nasopharyngeal in VTM	CT-180PCU7C	UoS300	positive	34.64	33.33	35.22	34.92	positive	TapPath COVID-19 2.0 Assay
Extracted RNA from nasopharyngeal in VTM	CT-180PCU7C	UoS301	positive	32.54	31.88	33.77	34.16	positive	TapPath COVID-19 2.0 Assay
Extracted RNA from nasopharyngeal in VTM	CT-180PCU7C	UoS302	positive	26.89	26.63	27.56	27.24	positive	TapPath COVID-19 2.0 Assay
Extracted RNA from nasopharyngeal in VTM	CT-180PCU7C	UoS303	positive	26.39	25.85	26.66	28.72	positive	TapPath COVID-19 2.0 Assay
Extracted RNA from nasopharyngeal in VTM	CT-180PCU7C	UoS304	positive	27.74	27.55	29.13	28.52	positive	TapPath COVID-19 2.0 Assay
Extracted RNA from nasopharyngeal in VTM	CT-180PCU7C	UoS305	positive	26.16	25.88	26.52	26.52	positive	TapPath COVID-19 2.0 Assay
Extracted RNA from nasopharyngeal in VTM	CT-180PCU7C	UoS306	positive	17.56	18.25	18.19	17.47	positive	TapPath COVID-19 2.0 Assay
Extracted RNA from nasopharyngeal in VTM	CT-180PCU7C	UoS307	positive	30.41	30.48	30.99	32.4	positive	TapPath COVID-19 2.0 Assay
Extracted RNA from nasopharyngeal in VTM	CT-180PCU7C	UoS308	positive	11.93	13.81	14.49	13.55	positive	TapPath COVID-19 2.0 Assay
Extracted RNA from nasopharyngeal in VTM	CT-180PCU7C	UoS309	positive	31.36	31.65	33.19	34.98	positive	TapPath COVID-19 2.0 Assay
Extracted RNA from nasopharyngeal in VTM	CT-180PCU7C	UoS310	positive	15.16	15.58	17.19	13.7	positive	TapPath COVID-19 2.0 Assay
Extracted RNA from nasopharyngeal in VTM	CT-180PCU7C	UoS311	positive	21.55	21.99	22.86	21.17	positive	TapPath COVID-19 2.0 Assay
Extracted RNA from nasopharyngeal in VTM	CT-180PCU7C	UoS312	positive	27.17	27.54	28.77	26.33	positive	TapPath COVID-19 2.0 Assay
Extracted RNA from nasopharyngeal in VTM	CT-180PCU7C	UoS313	positive	20.87	21.79	-1	19.08	positive	TapPath COVID-19 2.0 Assay
Extracted RNA from nasopharyngeal in VTM	CT-180PCU7C	UoS314	positive	16.52	16.83	16.96	16.33	positive	TapPath COVID-19 2.0 Assay
Extracted RNA from nasopharyngeal in VTM	CT-180PCU7C	UoS315	positive	17.18	17.18	18	16.73	positive	TapPath COVID-19 2.0 Assay
Extracted RNA from nasopharyngeal in VTM	CT-180PCU7C	UoS316	positive	12.09	13.18	14.91	12.77	positive	TapPath COVID-19 2.0 Assay
Extracted RNA from nasopharyngeal in VTM	CT-180PCU7C	UoS317	positive	19.32	19.6	20.4	18.87	positive	TapPath COVID-19 2.0 Assay
Extracted RNA from nasopharyngeal in VTM	CT-180PCU7C	UoS318	positive	17.26	17.82	18.71	17.55	positive	TapPath COVID-19 2.0 Assay
Extracted RNA from nasopharyngeal in VTM	CT-180PCU7C	UoS319	positive	15.41	15.69	16.59	15.51	positive	TapPath COVID-19 2.0 Assay
Extracted RNA from nasopharyngeal in VTM	CT-180PCU7C	UoS320	positive	17.19	19.69	20.15	16.65	positive	TapPath COVID-19 2.0 Assay
Extracted RNA from nasopharyngeal in VTM	CT-180PCU7C	UoS321	negative	36.76	36.02	45	39.32	positive	TapPath COVID-19 2.0 Assay
Extracted RNA from nasopharyngeal in VTM	CT-180PCU7C	UoS322	positive	16.2	17.38	17.99	16.02	positive	TapPath COVID-19 2.0 Assay
Extracted RNA from nasopharyngeal in VTM	CT-180PCU7C	UoS323	positive	24.22	24.9	25.52	23.89	positive	TapPath COVID-19 2.0 Assay
Extracted RNA from nasopharyngeal in VTM	CT-180PCU7C	UoS324	positive	18.23	21.06	21.9	18.42	positive	TapPath COVID-19 2.0 Assay
Extracted RNA from nasopharyngeal in VTM	CT-180PCU7C	UoS325	positive	26.56	26.96	27.37	25.92	positive	TapPath COVID-19 2.0 Assay
Extracted RNA from nasopharyngeal in VTM	CT-180PCU7C	UoS326	positive	19.35	19.61	20.24	19.15	positive	TapPath COVID-19 2.0 Assay
Extracted RNA from nasopharyngeal in VTM	CT-180PCU7C	UoS327	positive	18.82	19.32	19.99	18.9	positive	TapPath COVID-19 2.0 Assay
Extracted RNA from nasopharyngeal in VTM	CT-180PCU7C	UoS328	positive	25.38	26.54	26.87	25.77	positive	TapPath COVID-19 2.0 Assay
Extracted RNA from nasopharyngeal in VTM	CT-180PCU7C	UoS329	positive	26.67	27.66	28.94	26.58	positive	TapPath COVID-19 2.0 Assay
Extracted RNA from nasopharyngeal in VTM	CT-180PCU7C	UoS330	positive	16.89	18.07	18.95	16.82	positive	TapPath COVID-19 2.0 Assay
Extracted RNA from nasopharyngeal in VTM	CT-180PCU7C	UoS331	positive	26.35	26.5	27.06	26.17	positive	TapPath COVID-19 2.0 Assay
Extracted RNA from nasopharyngeal in VTM	CT-180PCU7C	UoS332	positive	22.62	22.93	23.38	22.82	positive	TapPath COVID-19 2.0 Assay
Extracted RNA from nasopharyngeal in VTM	CT-180PCU7C	UoS333	positive	21.64	21.62	22.43	21.12	positive	TapPath COVID-19 2.0 Assay
Extracted RNA from nasopharyngeal in VTM	CT-180PCU7C	UoS334	positive	24.9	27.76	27.81	28	positive	TapPath COVID-19 2.0 Assay
Extracted RNA from nasopharyngeal in VTM	CT-180PCU7C	UoS335	positive	18.39	18.19	18.8	17.75	positive	TapPath COVID-19 2.0 Assay
Extracted RNA from nasopharyngeal in VTM	CT-180PCU7C	UoS336	positive	14.18	15.54	16.6	14.84	positive	TapPath COVID-19 2.0 Assay
Extracted RNA from nasopharyngeal in VTM	CT-180PCU7C	UoS337	positive	28.39	30.73	30.78	28.62	positive	TapPath COVID-19 2.0 Assay
Extracted RNA from nasopharyngeal in VTM	CT-180PCU7C	UoS338	positive	16.84	16.54	17.86	14.83	positive	TapPath COVID-19 2.0 Assay
Extracted RNA from nasopharyngeal in VTM	CT-180PCU7C	UoS339	positive	18.86	18.94	19.16	18.6	positive	TapPath COVID-19 2.0 Assay
Extracted RNA from nasopharyngeal in VTM	CT-180PCU7C	UoS340	positive	15.78	16.73	17.33	16.21	positive	TapPath COVID-19 2.0 Assay
Extracted RNA from nasopharyngeal in VTM	CT-180PCU7C	UoS341	positive	23.95	24.52	25.21	23.46	positive	TapPath COVID-19 2.0 Assay
Extracted RNA from nasopharyngeal in VTM	CT-180PCU7C	UoS342	positive	19.35	19.46	20.43	18.48	positive	TapPath COVID-19 2.0 Assay
Extracted RNA from nasopharyngeal in VTM	CT-180PCU7C	UoS343	positive	18.77	19.39	20.08	18.46	positive	TapPath COVID-19 2.0 Assay
Extracted RNA from nasopharyngeal in VTM	CT-180PCU7C	UoS344	positive	21.24	21.37	21.92	20.98	positive	TapPath COVID-19 2.0 Assay
Extracted RNA from nasopharyngeal in VTM	CT-180PCU7C	UoS345	positive	19.3	19.48	19.76	19.01	positive	TapPath COVID-19 2.0 Assay
Extracted RNA from nasopharyngeal in VTM	CT-180PCU7C	UoS346	positive	19.28	19.56	20.48	19.09	positive	TapPath COVID-19 2.0 Assay
Extracted RNA from nasopharyngeal in VTM	CT-180PCU7C	UoS347	positive	28.61	29.3	30.49	28.27	positive	TapPath COVID-19 2.0 Assay
Extracted RNA from nasopharyngeal in VTM	CT-180PCU7C	UoS348	positive	15.83	17.53	18.35	14.93	positive	TapPath COVID-19 2.0 Assay
Extracted RNA from nasopharyngeal in VTM	CT-180PCU7C	UoS349	positive	20.62	20.48	-1	19.4	positive	TapPath COVID-19 2.0 Assay
Extracted RNA from nasopharyngeal in VTM	CT-180PCU7C	UoS350	positive	19.59	19.68	20.13	18.91	positive	TapPath COVID-19 2.0 Assay
Extracted RNA from nasopharyngeal in VTM	CT-180PCU7C	UoS351	positive	21.26	22.31	23.32	20.51	positive	TapPath COVID-19 2.0 Assay
Extracted RNA from nasopharyngeal in VTM	CT-180PCU7C	UoS352	positive	13.74	14.49	15.16	13.56	positive	TapPath COVID-19 2.0 Assay
Extracted RNA from nasopharyngeal in VTM	CT-180PCU7C	UoS353	positive	15.19	15.19	16.88	14.37	positive	TapPath COVID-19 2.0 Assay
Extracted RNA from nasopharyngeal in VTM	CT-180PCU7C	UoS354	positive	22.21	22.47	23.74	21.77	positive	TapPath COVID-19 2.0 Assay
Extracted RNA from nasopharyngeal in VTM	CT-180PCU7C	UoS355	positive	33.8465	35.298	45	32.9991	positive	TapPath COVID-19 2.0 Assay
Extracted RNA from nasopharyngeal in VTM	CT-180PCU7C	UoS356	positive	21.34	21.77	22.54	20.82	positive	TapPath COVID-19 2.0 Assay
Extracted RNA from nasopharyngeal in VTM	CT-180PCU7C	UoS357	positive	19.87	19.88	20.78	19.73	positive	TapPath COVID-19 2.0 Assay
Extracted RNA from nasopharyngeal in VTM	CT-180PCU7C	UoS358	positive	21.57	21.75	22.86	21.12	positive	TapPath COVID-19 2.0 Assay
Extracted RNA from nasopharyngeal in VTM	CT-180PCU7C	UoS359	positive	25.81	26.4	-1	25.01	positive	TapPath COVID-19 2.0 Assay
Extracted RNA from nasopharyngeal in VTM	CT-180PCU7C	UoS360	positive	18.9	18.84	18.86	18.29	positive	TapPath COVID-19 2.0 Assay
Extracted RNA from nasopharyngeal in VTM	CT-180PCU7C	UoS361	positive	25.02	25.61	-1	24.93	positive	TapPath COVID-19 2.0 Assay
Extracted RNA from nasopharyngeal in VTM	CT-180PCU7C	UoS362	positive	23.14	23.75	24.45	22.32	positive	TapPath COVID-19 2.0 Assay
Extracted RNA from nasopharyngeal in VTM	CT-180PCU7C	UoS363	positive	17.52	17.33	17.66	16.61	positive	TapPath COVID-19 2.0 Assay
Extracted RNA from nasopharyngeal in VTM	CT-180PCU7C	UoS364	positive	27.71	28.44	29.91	27.6	positive	TapPath COVID-19 2.0 Assay
Extracted RNA from nasopharyngeal in VTM	CT-180PCU7C	UoS365	positive	15.47	19.77	45	14.4	positive	TapPath COVID-19 2.0 Assay
Extracted RNA from nasopharyngeal in VTM	CT-180PCU7C	UoS366	positive	19.27	19.92	21.5	19.23	positive	TapPath COVID-19 2.0 Assay
Extracted RNA from nasopharyngeal in VTM	CT-180PCU7C	UoS367	positive	24.38	25.16	26	24.83	positive	TapPath COVID-19 2.0 Assay
Extracted RNA from nasopharyngeal in VTM	CT-180PCU7C	UoS368	positive	16.14	16.63	16.97	15.69	positive	TapPath COVID-19 2.0 Assay
Extracted RNA from nasopharyngeal in VTM	CT-180PCU7C	UoS369	positive	20.93	21.52	22.45	20.5	positive	TapPath COVID-19 2.0 Assay
Extracted RNA from nasopharyngeal in VTM	CT-180PCU7C	UoS370	positive	22.63	22.86	23.18	22.36	positive	TapPath COVID-19 2.0 Assay
Extracted RNA from nasopharyngeal in VTM	CT-180PCU7C	UoS371	positive	24.8	25.5	-1	24.66	positive	TapPath COVID-19 2.0 Assay
Extracted RNA from nasopharyngeal in VTM	CT-180PCU7C	UoS372	positive	32.57	31.55	32.87	32.86	positive	TapPath COVID-19 2.0 Assay
Extracted RNA from nasopharyngeal in VTM	CT-180PCU7C	UoS373	positive	32.57	32.75	35.23	33.86	positive	TapPath COVID-19 2.0 Assay
Extracted RNA from nasopharyngeal in VTM	CT-180PCU7C	UoS374	positive	34.28	34.14	38.92	34.83	positive	TapPath COVID-19 2.0 Assay
Extracted RNA from nasopharyngeal in VTM	CT-180PCU7C	UoS375	positive	34.55	33.68	36.57	35.31	positive	TapPath COVID-19 2.0 Assay
Extracted RNA from nasopharyngeal in VTM	CT-180PCU7C	UoS376	positive	33.21	31.19	45.22	34.83	positive	TapPath COVID-19 2.0 Assay
Extracted RNA from nasopharyngeal in VTM	CT-180PCU7C	UoS377	positive	32.18	31.78	34.11	33.59	positive	TapPath COVID-19 2.0 Assay
Extracted RNA from nasopharyngeal in VTM	CT-180PCU7C	UoS378	positive	34.2	32.76	35.05	34.79	positive	TapPath COVID-19 2.0 Assay
Extracted RNA from nasopharyngeal in VTM	CT-180PCU7C	UoS379	positive	20.42	20.56	21.31	19.94	positive	TapPath COVID-19 2.0 Assay
Extracted RNA from nasopharyngeal in VTM	CT-180PCU7C	UoS380	positive	30.88	30.05	30.8	33.59	positive	TapPath COVID-19 2.0 Assay
Extracted RNA from nasopharyngeal in VTM	CT-180PCU7C	UoS381	positive	31.65	30.76	29.78	32.78	positive	TapPath COVID-19 2.0 Assay
Extracted RNA from nasopharyngeal in VTM	CT-180PCU7C	UoS382	positive	33.3	31.89	34.88	33.75	positive	TapPath COVID-19 2.0 Assay
Extracted RNA from nasopharyngeal in VTM	CT-180PCU7C	UoS383	positive	22.48	23.29	23.8	22.36	positive	TapPath COVID-19 2.0 Assay
Extracted RNA from nasopharyngeal in VTM	CT-180PCU7C	UoS384	positive	31.2	30.18	30.55	31.68	positive	TapPath COVID-19 2.0 Assay
Extracted RNA from nasopharyngeal in VTM	CT-180PCU7C	UoS385	positive	33.59	31.56	33.03	33.22	positive	TapPath COVID-19 2.0 Assay
Extracted RNA from nasopharyngeal in VTM	CT-180PCU7C	UoS386	positive	22.61	23.08	24.83	22.41	positive	TapPath COVID-19 2.0 Assay
Extracted RNA from nasopharyngeal in VTM	CT-180PCU7C	UoS387	positive	31.82	31.16	31.36	32.83	positive	TapPath COVID-19 2.0 Assay
Extracted RNA from nasopharyngeal in VTM	CT-180PCU7C	UoS388	positive	21.62	21.75	21.7	21.26	positive	TapPath COVID-19 2.0 Assay
Extracted RNA from nasopharyngeal in VTM	CT-180PCU7C	UoS389	positive	22.81	22.96	24.33	22.61	positive	TapPath COVID-19 2.0 Assay
Extracted RNA from nasopharyngeal in VTM	CT-180PCU7C	UoS390	positive	22.4	22.74	23.66	21.91	positive	TapPath COVID-19 2.0 Assay
Extracted RNA from nasopharyngeal in VTM	CT-180PCU7C	UoS391	positive	31.87	30.45	30.77	32.59	positive	TapPath COVID-19 2.0 Assay
Extracted RNA from nasopharyngeal in VTM	CT-180PCU7C	UoS392	negative	24.78	25.15	-1	23.41	positive	TapPath COVID-19 2.0 Assay
Extracted RNA from nasopharyngeal in VTM	CT-180PCU7C	UoS393	positive	26.57	26.18	26.34	27.67	positive	TapPath COVID-19 2.0 Assay
Extracted RNA from nasopharyngeal in VTM	CT-180PCU7C	UoS394	positive	25.84	25.64	-1	26.72	positive	TapPath COVID-19 2.0 Assay
Extracted RNA from nasopharyngeal in VTM	CT-180PCU7C	UoS395	positive	24.79	26.38	27.47	28.32	positive	TapPath COVID-19 2.0 Assay
Extracted RNA from nasopharyngeal in VTM	CT-180PCU7C	UoS396	positive	33.93	31.61	33.57	33.36	positive	TapPath COVID-19 2.0 Assay
Extracted RNA from nasopharyngeal in VTM	CT-180PCU7C	UoS397	positive	19.21	20.18	21.37	19.56	positive	TapPath COVID-19 2.0 Assay
Extracted RNA from nasopharyngeal in VTM	CT-180PCU7C	UoS398	positive	32.89	31.34	30.1	33	positive	TapPath COVID-19 2.0 Assay
Extracted RNA from nasopharyngeal in VTM	CT-180PCU7C	UoS399	positive	20.16	20.35	21.58	19.9	positive	TapPath COVID-19 2.0 Assay
Extracted RNA from nasopharyngeal in VTM	CT-180PCU7C	UoS400	positive	20.45	20.83	21.42	20.23	positive	TapPath COVID-19 2.0 Assay
